# Supplementary material for: A systematic review and meta-analysis of trypanosome prevalence in tsetse flies
Source: BMC Vet Res. 2017 Apr 13;13:100. doi: 10.1186/s12917-017-1012-9 (PMC5390347; doi:10.1186/s12917-017-1012-9)
Supplement: Additional file 1: — Raw data for meta-analysis. (XLSX 14 kb) [file 12917_2017_1012_MOESM1_ESM.xlsx]

## Sheet: Sheet1
author2	publicationyr	studyyear	country	typeofstudy	detectionmethod1	organsexamined	pooledtotal	pooledpositive
Adams, 2006	2006	2006	Tanzania	Field	Dissection	midgut	2392	144
Adams, 2008	2008	2005	Tanzania	Field	Dissection	midgut	5960	289
Adams, 2009	2009	2006	Tanzania	Field	Dissection	midgut and proboscis	4214	210
Adams, 2010	2010	2006	Tanzania	Field	Dissection	midgut and proboscis	2107	105
Ahmed, 2015	2015	2015	United Kingdom	Experimental	Real TimePCR	midgut	150	149
Auty, 2012	2012	2006	Tanzania	Field	Dissection	midgut	5428	133
Bosompem, 1995	1995	1995	Kenya	Field	Dissection	midgut, proboscis and salivary glands	494	2
Bosompem, 1995	1995	1995	Kenya	Field	dot-ELISA	midgut, proboscis and salivary glands	494	25
Bosompem, 1995a	1995	1995	Ghana	Experimental	dot-ELISA	midgut	95	86
Bosompem, 1995b	1995	1995	Ghana	Experimental	dot-ELISA	midgut, proboscis and salivary glands	445	402
Bouyer, 2013	2013	2006	Burkina Faso	Experimental	Dissection	midgut, proboscis and salivary glands	1423	142
Burtt, 1946	1946	1946	Tanzania	Experimental	warm slide probe	saliva spit	3274	186
Chitanga, 2013	2013	2012	Belgium	Experimental	Dissection	midgut and proboscis	1213	187
Clarke, 1969	1969	1963	Zambia	Field	Dissection	proboscis	38531	5759
Croft, 1984	1984	1980	Ivory Coast	Field	Dissection	midgut and salivary gland	1221	175
Desta, 2013	2013	2009	Ethiopia	Field	Dissection	midgut, proboscis and salivary glands	384	23
Distelmans, 1982	1982	1982	Belgium	Experimental	Dissection	midgut and proboscis	96	27
Djohan, 2015	2015	2012	Ivory Coast	Field	Dissection	midgut, proboscis and salivary glands	1940	265
England, 1972	1972	1968	Kenya	Field	Dissection	salivary gland	7519	1450
Ferreira, 2008	2008	2005	Equatorial Guinea	Field	PCR	Pool of the extracted DNA from whole fly body	62	2
Gillingwate, 2010	2010	2010	South Africa	Field	PCR	midgut and proboscis	506	93
Gomes, 2009	2009	2009	Angola	Field	PCR	Extracted DNA from whole fly body	62	2
Hamilton, 2008	2008	2008	Tanzania	Field	ITS-1 PCR	midgut	91	71
Hamilton, 2008	2008	2008	Tanzania	Field	FFLB	midgut	91	87
Harley, 1966	1966	1966	Uganda	Field	Dissection	midgut, proboscis and salivary glands	11349	2041
Harley, 1966	1966	1966	Uganda	Experimental	Dissection	salivary gland and proboscis	194	19
Harley, 1971	1971	1971	Uganda	Experimental	Dissection	salivary gland	1817	440
Jordan, 1963	1963	1963	Nigeria	Field	Dissection	midgut and proboscis	18487	1117
Konnai, 2008	2008	2008	Zambia	Field	PCR	Extracted DNA from whole fly body	492	90
Kukla, 1987	1987	1987	Kenya	Experimental	DNA probe	midgut	15	5
Lefrancois, 1999	1999	1997	Burkina Faso	Field	Dissection	midgut, proboscis and salivary glands	435	166
Lehane, 2000	2000	2000	Kenya	Field	Dissection	proboscis	3741	643
Madubunyi, 1987	1987	1984	Nigeria	Field	Dissection	midgut and proboscis	4637	159
Majiwa, 1990	1990	1988	Kenya	Field	Dissection	midgut and proboscis	1086	74
Malele, 2003	2003	2003	Tanzania	Field	Dissection	midgut and proboscis	14702	1287
Malele, 2011	2011	2011	Tanzania	Field	Dissection	Extracted DNA from whole fly body and dissected organs	197	18
Malele, 2011	2011	2011	Tanzania	Field	ITS-1 PCR	Extracted DNA from whole fly body and dissected organs	82	76
Mamabolo, 2009	2009	2009	South Africa	Field	PCR	proboscis	140	20
Masiga, 1992	1992	1992	United Kingdom	Experimental	Dissection	midgut, proboscis and salivary glands	45	24
Masumu, 2006	2006	2006	Zambia	Experimental	Dissection	midgut	1796	795
McNamara, 1989	1989	1986	Gambia	Field	Dissection	midgut, proboscis and salivary glands	2022	122
McNamara, 1991	1991	1986	Gambia	Field	Dissection	midgut, proboscis and salivary glands	1033	62
McNamara, 1995	1995	1992	Ivory Coast	Field	Dissection	midgut	546	124
Mehlitz, 1988	1988	1988	Liberia	Field	Dissection	midgut	1112	78
Mehlitz, 1988	1988	1988	Liberia	Field	Culture media	midgut	1112	107
Mekata, 2008	2008	2008	Zambia	Field	PCR	Extracted DNA from whole fly body	550	58
Mihok, 1992	1992	1989-1990	Rwanda	Field	Dissection	midgut, proboscis and salivary glands	5496	207
Mohammed, 2010	2010	2010	Southern Sudan	Field	PCR	Extracted DNA from whole fly body	117	87
Mohammed, 2010	2010	2010	Southern Sudan	Field	PCRTBR1-2	Extracted DNA from whole fly body	117	87
Mohammed, 2010	2010	2010	Southern Sudan	Field	PCRTgsGP FOR-REV	Extracted DNA from whole fly body	117	54
Mohammed, 2010	2010	2010	Southern Sudan	Field	PCRSRA A-E	Extracted DNA from whole fly body	117	29
Mohammed, 2010	2010	2010	Southern Sudan	Field	SRA B537-B538	Extracted DNA from whole fly body	117	41
Moloo, 1973	1973	1973	Tanzania	Field	Dissection	midgut, proboscis and salivary glands	6344	926
Moloo, 1982	1982	1982	Kenya	Experimental	Dissection	saliva spit	5162	1990
Moloo, 1982	1982	1982	Kenya	Experimental	Dissection	proboscis	5162	3495
Moloo, 1982	1982	1982	Kenya	Experimental	warm slide probe	saliva spit	5162	485
Moloo, 1987	1987	1987	Kenya	Experimental	Dissection	proboscis	7009	3577
Moloo, 1989	1989	1989	Kenya	Experimental	Dissection	proboscis	144	125
Morlais, 1998	1998	1998	Cameroon	Field	Dissection	midgut, proboscis and salivary glands	1410	191
Morlais, 2001	2001	2001	Cameroon	Field	Dissection	proboscis	888	110
Motloang, 2012	2012	2012	South Africa	Field	Dissection	midgut and proboscis	677	11
Msangi, 1998	1998	1998	Tanzania	Field	Dissection	midgut, proboscis and salivary glands	2315	193
Mwandiringana, 2012	2012	2008	Zambia	Field	PCRPFRA	Pool of the extracted DNA from whole fly body	250	53
Mwandiringana, 2012	2012	2009	Zambia	Field	PCR	Pool of the extracted DNA from whole fly body	250	74
Njiru, 2004	2004	2004	Kenya	Field	Dissection	midgut, proboscis and salivary glands	3826	189
Njiru, 2004	2004	2004	Kenya	Field	PCR	Extracted DNA from dissected organs and pooling of negative organs for DNA extraction	3638	9
Okiwelu, 1977	1977	1974	Zambia	Field	Dissection	midgut, proboscis and salivary glands	5711	161
Okoh, 2012	2012	2007	Nigeria	Field	Dissection	midgut, proboscis and salivary glands	213	14
Okoth, 1986	1986	1986	Uganda	Field	Dissection	midgut, proboscis and salivary glands	2554	44
Ouma, 2000	2000	2000	Kenya	Experimental	Dissection	midgut, proboscis and salivary glands	700	30
Ouma, 2000	2000	2000	Kenya	Experimental	dot-ELISA	midgut, proboscis and salivary glands	700	91
Ouma, 2000	2000	2000	Kenya	Experimental	PCR	midgut, proboscis and salivary glands	700	19
Peacock, 2007	2007	2007	Zimbabwe	Experimental	Dissection	midgut and salivary gland	1734	945
Peacock, 2007	2007	2007	Zimbabwe	Experimental	warm slide probe	saliva spit	202	58
Peacock, 2012	2012	2012	United Kingdom	Experimental	Dissection	midgut	149	9
Peacock, 2012	2012	2012	United Kingdom	Experimental	warm slide probe	saliva spit	77	48
Ravel, 2003	2003	2003	Burkina Faso	Experimental	Dissection	midgut and salivary gland	20	2
Ravel, 2004	2004	2004	Burkina Faso and Zimbabwe	Experimental	Dissection	midgut and proboscis	135	27
Ravel, 2004	2004	2004	Burkina Faso and Zimbabwe	Experimental	PCR	midgut and proboscis	135	31
Ravel, 2004	2004	2004	Burkina Faso and Zimbabwe	Experimental	microscopy of diuresis	diuresis fluid	266	21
Ravel, 2004	2004	2004	Burkina Faso and Zimbabwe	Experimental	warm slide probe	saliva spit	148	2
Ravel, 2004	2004	2004	Burkina Faso and Zimbabwe	Experimental	PCR	diuresis fluid	266	68
Ravel, 2004	2004	2004	Burkina Faso and Zimbabwe	Experimental	PCR	saliva spit	148	16
Riordan, 1977	1977	1970	Nigeria	Field	Dissection	midgut, proboscis and salivary glands	4165	2747
Roberts, 1981	1981	1981	United Kingdom	Experimental	probing on mice	N.A	300	36
Rotureau, 2012	2012	2012	France	Experimental	Dissection	salivary gland	594	86
Simo, 2012	2012	2009	Democratic Republic of Congo	Field	PCR	midgut	254	57
Simo, 2014	2014	2006	Cameroon	Field	Dissection	midgut	1903	25
Simo, 2014	2014	2006	Cameroon	Field	PCR	midgut	1903	120
Tarimo, 1984	1984	1980	Kenya	Field	Dissection	midgut, proboscis and salivary glands	11645	866
Tarimo, 1985	1985	1985	Kenya	Field	Dissection	midgut, proboscis and salivary glands	9516	758
Waiswa, 2006	2006	2000	Uganda	Field	Dissection	midgut, proboscis and salivary glands	2447	38
WoolHouse, 1994	1994	1994	Zambia	Field	Dissection	proboscis	3691	345
Zongo, 2004	2004	2004	Belgium	Experimental	Dissection	midgut, proboscis and salivary glands	250	55
